# Supplementary material for: Cryptococcosis in Colombia: Compilation and Analysis of Data from Laboratory-Based Surveillance
Source: J Fungi (Basel). 2018 Mar 1;4(1):32. doi: 10.3390/jof4010032 (PMC5872335; doi:10.3390/jof4010032)
Supplement: Supplementary file 1 [file jof-04-00032-s001.zip]

Archive with 11 entries (10 files):
- Material S1.pdf
- __MACOSX/
- __MACOSX/._Material S1.pdf
- S5. Colombian Cryptococcosis Study Group.pdf
- __MACOSX/._S5. Colombian Cryptococcosis Study Group.pdf
- Table S2  .docx
- __MACOSX/._Table S2  .docx
- Table S3.docx
- __MACOSX/._Table S3.docx
- Table S4.docx
- __MACOSX/._Table S4.docx
